# Supplementary material for: Spt5 histone binding activity preserves chromatin during transcription by RNA polymerase II
Source: EMBO J. 2022 Feb 1;41(5):e109783. doi: 10.15252/embj.2021109783 (PMC8886531; doi:10.15252/embj.2021109783)
Supplement: Supplementary file 3 — Table EV2 [file EMBJ-41-e109783-s001.xlsx]

## Sheet: Sheet1
Table EV2
List of transcriptionally active genes, generated from ChIP-Seq data for Rpb1 CTD-Ser5P
Chromosome	Start	End	Gene ID	Strand	Length
chrI	31389	32984	YAL062W	+	1595
chrI	33360	34852	YAL061W	+	1492
chrI	35098	36392	YAL060W	+	1294
chrI	42740	45122	YAL054C	-	2382
chrI	45790	48303	YAL053W	+	2513
chrI	71757	73446	YAL038W	+	1689
chrI	72250	73400	YAL037C-B	-	1150
chrI	80605	82049	YAL034C	-	1444
chrI	124798	126856	YAL016W	+	2058
chrI	139376	141488	YAL005C	-	2112
chrI	142161	143370	YAL003W	+	1209
chrII	59752	60757	YBL087C	-	1005
chrII	80976	84276	YBL076C	-	3300
chrII	96444	100169	YBL066C	-	3725
chrII	111408	112821	YBL058W	+	1413
chrII	113731	115556	YBL056W	+	1825
chrII	122344	124819	YBL051C	-	2475
chrII	125084	126182	YBL050W	+	1098
chrII	127681	132193	YBL047C	-	4512
chrII	133980	135712	YBL045C	-	1732
chrII	136564	137596	YBL043W	+	1032
chrII	158595	159712	YBL033C	-	1117
chrII	168400	169467	YBL027W	+	1067
chrII	177817	181388	YBL022C	-	3571
chrII	186797	191767	YBL017C	-	4970
chrII	192225	193642	YBL016W	+	1417
chrII	194044	195860	YBL015W	+	1816
chrII	212573	216418	YBL007C	-	3845
chrII	238873	241399	YBR001C	-	2526
chrII	244290	245706	YBR004C	-	1416
chrII	252544	254343	YBR008C	-	1799
chrII	274401	275559	YBR018C	-	1158
chrII	276153	278452	YBR019C	-	2299
chrII	278856	280907	YBR020W	+	2051
chrII	284308	287975	YBR023C	-	3667
chrII	290497	291902	YBR025C	-	1405
chrII	292785	294116	YBR026C	-	1331
chrII	300107	301349	YBR031W	+	1242
chrII	301844	304803	YBR033W	+	2959
chrII	304773	305995	YBR034C	-	1222
chrII	315497	316656	YBR039W	+	1159
chrII	316868	317964	YBR040W	+	1096
chrII	318218	320360	YBR041W	+	2142
chrII	330488	331558	YBR046C	-	1070
chrII	337155	338326	YBR050C	-	1171
chrII	347859	349418	YBR056W	+	1559
chrII	360622	362582	YBR060C	-	1960
chrII	392963	394783	YBR078W	+	1820
chrII	409014	410682	YBR083W	+	1668
chrII	414123	415293	YBR084C-A	-	1170
chrII	420106	423288	YBR086C	-	3182
chrII	450783	452000	YBR105C	-	1217
chrII	458772	460322	YBR110W	+	1550
chrII	474292	476537	YBR117C	-	2245
chrII	477663	479134	YBR118W	+	1471
chrII	479269	480443	YBR119W	+	1174
chrII	488799	490451	YBR126C	-	1652
chrII	491126	492868	YBR127C	-	1742
chrII	539959	541123	YBR149W	+	1164
chrII	544888	546112	YBR151W	+	1224
chrII	550950	553230	YBR156C	-	2280
chrII	553442	554488	YBR157C	-	1046
chrII	562960	564718	YBR162C	-	1758
chrII	565633	567557	YBR163W	+	1924
chrII	579040	581469	YBR172C	-	2429
chrII	595909	597133	YBR183W	+	1224
chrII	612098	613943	YBR196C	-	1845
chrII	628941	632042	YBR203W	+	3101
chrII	647536	649927	YBR212W	+	2391
chrII	651337	653133	YBR214W	+	1796
chrII	666633	668393	YBR222C	-	1760
chrII	668536	670337	YBR223C	-	1801
chrII	670527	673429	YBR225W	+	2902
chrII	732536	734657	YBR260C	-	2121
chrII	736189	737813	YBR263W	+	1624
chrII	768804	770563	YBR283C	-	1759
chrII	774671	776363	YBR286W	+	1692
chrII	776539	777906	YBR287W	+	1367
chrII	800486	802138	YBR297W	+	1652
chrII	802562	804630	YBR298C	-	2068
chrIII	27897	28945	YCL055W	+	1048
chrIII	34005	35426	YCL052C	-	1421
chrIII	35841	37658	YCL051W	+	1817
chrIII	48580	50258	YCL043C	-	1678
chrIII	52625	54905	YCL039W	+	2280
chrIII	61627	62745	YCL034W	+	1118
chrIII	65833	68389	YCL030C	-	2556
chrIII	71794	73421	YCL027W	+	1627
chrIII	105587	106860	YCL008C	-	1273
chrIII	119432	120489	YCR004C	-	1057
chrIII	120848	122374	YCR005C	-	1526
chrIII	133672	137009	YCR011C	-	3337
chrIII	160681	162243	YCR024C	-	1562
chrIII	173661	176488	YCR030C	-	2827
chrIII	216682	218318	YCR053W	+	1636
chrIII	265031	266923	YCR088W	+	1892
chrIV	34175	36596	YDL234C	-	2421
chrIV	44040	46008	YDL229W	+	1968
chrIV	57148	60468	YDL223C	-	3320
chrIV	60540	61892	YDL222C	-	1352
chrIV	70572	74108	YDL215C	-	3536
chrIV	92673	93929	YDL205C	-	1256
chrIV	94590	95965	YDL204W	+	1375
chrIV	107105	111168	YDL195W	+	4063
chrIV	118636	121778	YDL190C	-	3142
chrIV	126685	130132	YDL185W	+	3447
chrIV	135728	137573	YDL180W	+	1845
chrIV	145759	147617	YDL174C	-	1858
chrIV	159542	160816	YDL168W	+	1274
chrIV	170356	172207	YDL160C	-	1851
chrIV	190894	192400	YDL147W	+	1506
chrIV	205260	210609	YDL140C	-	5349
chrIV	219632	221255	YDL134C	-	1623
chrIV	222304	223740	YDL133W	+	1436
chrIV	232592	234033	YDL128W	+	1441
chrIV	234865	236001	YDL127W	+	1136
chrIV	236100	238704	YDL126C	-	2604
chrIV	242519	244993	YDL122W	+	2474
chrIV	246565	247781	YDL119C	-	1216
chrIV	285351	286737	YDL097C	-	1386
chrIV	308401	309428	YDL082W	+	1027
chrIV	312773	314829	YDL079C	-	2056
chrIV	315298	316442	YDL078C	-	1144
chrIV	330993	333095	YDL070W	+	2102
chrIV	334819	336185	YDL066W	+	1366
chrIV	355469	356908	YDL055C	-	1439
chrIV	362608	363618	YDL052C	-	1010
chrIV	366686	368248	YDL048C	-	1562
chrIV	399332	400767	YDL029W	+	1435
chrIV	405250	407402	YDL025C	-	2152
chrIV	411764	413114	YDL022W	+	1350
chrIV	413948	415084	YDL021W	+	1136
chrIV	414996	416939	YDL020C	-	1943
chrIV	438015	439372	YDL007W	+	1357
chrIV	440816	442337	YDL005C	-	1521
chrIV	450152	452667	YDR001C	-	2515
chrIV	458528	461369	YDR006C	-	2841
chrIV	463391	465202	YDR009W	+	1811
chrIV	471840	473020	YDR012W	+	1180
chrIV	489487	491037	YDR023W	+	1550
chrIV	497578	501197	YDR028C	-	3619
chrIV	521796	523134	YDR035W	+	1338
chrIV	523138	524769	YDR036C	-	1631
chrIV	525420	527270	YDR037W	+	1850
chrIV	561103	562499	YDR054C	-	1396
chrIV	563477	565020	YDR055W	+	1543
chrIV	579438	580536	YDR064W	+	1098
chrIV	584713	587763	YDR069C	-	3050
chrIV	589761	591470	YDR072C	-	1709
chrIV	593817	596774	YDR074W	+	2957
chrIV	600763	602134	YDR077W	+	1371
chrIV	614235	616339	YDR085C	-	2104
chrIV	618339	619832	YDR088C	-	1493
chrIV	652663	654599	YDR099W	+	1936
chrIV	700015	701383	YDR124W	+	1368
chrIV	713219	715403	YDR129C	-	2184
chrIV	722930	727587	YDR135C	-	4657
chrIV	746679	748439	YDR145W	+	1760
chrIV	753547	755089	YDR148C	-	1542
chrIV	755575	763924	YDR150W	+	8349
chrIV	764166	765278	YDR151C	-	1112
chrIV	790305	791887	YDR168W	+	1582
chrIV	806559	807831	YDR171W	+	1272
chrIV	808287	810550	YDR172W	+	2263
chrIV	845876	847961	YDR194C	-	2085
chrIV	848379	850208	YDR195W	+	1829
chrIV	856846	857988	YDR202C	-	1142
chrIV	858116	859240	YDR204W	+	1124
chrIV	868187	870678	YDR208W	+	2491
chrIV	892770	893992	YDR214W	+	1222
chrIV	894971	899108	YDR216W	+	4137
chrIV	911641	913705	YDR223W	+	2064
chrIV	921925	923897	YDR228C	-	1972
chrIV	958591	959831	YDR249C	-	1240
chrIV	960337	963241	YDR251W	+	2904
chrIV	966511	967852	YDR255C	-	1341
chrIV	971773	974262	YDR258C	-	2489
chrIV	993124	994137	YDR262W	+	1013
chrIV	1014307	1015855	YDR277C	-	1548
chrIV	1045405	1049591	YDR293C	-	4186
chrIV	1079032	1080250	YDR309C	-	1218
chrIV	1135854	1140514	YDR334W	+	4660
chrIV	1147270	1149527	YDR338C	-	2257
chrIV	1154093	1156019	YDR342C	-	1926
chrIV	1159468	1161420	YDR343C	-	1952
chrIV	1167117	1168816	YDR346C	-	1699
chrIV	1175832	1178208	YDR350C	-	2376
chrIV	1178444	1181404	YDR351W	+	2960
chrIV	1183260	1184326	YDR353W	+	1066
chrIV	1236482	1238197	YDR381W	+	1715
chrIV	1261624	1263053	YDR394W	+	1429
chrIV	1311965	1314987	YDR421W	+	3022
chrIV	1322173	1323453	YDR427W	+	1280
chrIV	1325474	1328545	YDR430C	-	3071
chrIV	1328765	1330327	YDR432W	+	1562
chrIV	1359909	1360909	YDR450W	+	1000
chrIV	1386800	1388541	YDR463W	+	1741
chrIV	1403214	1404285	YDR472W	+	1071
chrIV	1415145	1416921	YDR479C	-	1776
chrIV	1417341	1418445	YDR480W	+	1104
chrIV	1418464	1420297	YDR481C	-	1833
chrIV	1421138	1422597	YDR483W	+	1459
chrIV	1436917	1438089	YDR494W	+	1172
chrIV	1443633	1445537	YDR497C	-	1904
chrIV	1453105	1454496	YDR502C	-	1391
chrIV	1456595	1459320	YDR505C	-	2725
chrIV	1474881	1476502	YDR516C	-	1621
chrIV	1487271	1489047	YDR524C	-	1776
chrIV	1499379	1500569	YDR532C	-	1190
chrIX	37345	39000	YIL162W	+	1655
chrIX	40091	41744	YIL160C	-	1653
chrIX	51725	53741	YIL155C	-	2016
chrIX	53929	55040	YIL154C	-	1111
chrIX	55177	56401	YIL153W	+	1224
chrIX	93592	94885	YIL136W	+	1293
chrIX	94947	96453	YIL135C	-	1506
chrIX	97361	98433	YIL134W	+	1072
chrIX	122630	125887	YIL125W	+	3257
chrIX	136420	137993	YIL119C	-	1573
chrIX	140536	141664	YIL117C	-	1128
chrIX	157289	160252	YIL109C	-	2963
chrIX	160864	163028	YIL108W	+	2164
chrIX	163240	165921	YIL107C	-	2681
chrIX	175216	177440	YIL101C	-	2224
chrIX	203512	204742	YIL083C	-	1230
chrIX	214880	215961	YIL077C	-	1081
chrIX	217788	220753	YIL075C	-	2965
chrIX	242745	243774	YIL063C	-	1029
chrIX	249865	251973	YIL056W	+	2108
chrIX	251943	254147	YIL055C	-	2204
chrIX	258792	259890	YIL050W	+	1098
chrIX	261114	264938	YIL048W	+	3824
chrIX	275000	276300	YIL042C	-	1300
chrIX	276506	277592	YIL041W	+	1086
chrIX	282929	285099	YIL037C	-	2170
chrIX	285608	287533	YIL036W	+	1925
chrIX	287702	289020	YIL035C	-	1318
chrIX	290311	291764	YIL033C	-	1453
chrIX	309281	310599	YIL023C	-	1318
chrIX	311059	312685	YIL022W	+	1626
chrIX	312844	313994	YIL021W	+	1150
chrIX	318124	321024	YIL017C	-	2900
chrIX	322285	324185	YIL015W	+	1900
chrIX	360842	362994	YIR003W	+	2152
chrIX	419588	420772	YIR034C	-	1184
chrV	16312	17881	YEL071W	+	1569
chrV	21437	23331	YEL069C	-	1894
chrV	31540	33504	YEL063C	-	1964
chrV	39877	42013	YEL060C	-	2136
chrV	59540	60897	YEL050C	-	1357
chrV	67329	68900	YEL046C	-	1571
chrV	133090	135304	YEL011W	+	2214
chrV	138846	140063	YEL009C	-	1217
chrV	141658	144034	YEL007W	+	2376
chrV	148601	150064	YEL002C	-	1463
chrV	189446	191950	YER017C	-	2504
chrV	195066	196554	YER020W	+	1488
chrV	196898	198586	YER021W	+	1688
chrV	202162	205026	YER024W	+	2864
chrV	223283	225222	YER036C	-	1939
chrV	225879	227050	YER037W	+	1171
chrV	235577	237136	YER043C	-	1559
chrV	258617	259737	YER053C	-	1120
chrV	264782	265874	YER055C	-	1092
chrV	266424	268198	YER056C	-	1774
chrV	282511	284303	YER064C	-	1792
chrV	285148	287236	YER065C	-	2088
chrV	306298	307300	YER074W	+	1002
chrV	322485	324274	YER081W	+	1789
chrV	335892	337644	YER089C	-	1752
chrV	362715	363767	YER102W	+	1052
chrV	407090	409112	YER124C	-	2022
chrV	409889	412995	YER125W	+	3106
chrV	432435	434185	YER133W	+	1750
chrV	439536	441229	YER136W	+	1693
chrV	456278	457754	YER143W	+	1476
chrV	465105	466126	YER148W	+	1021
chrV	476214	482907	YER155C	-	6693
chrV	545574	546591	YER177W	+	1017
chrV	561581	562681	YER186C	-	1100
chrVI	16681	18780	YFL055W	+	2099
chrVI	58592	62842	YFL036W	+	4250
chrVI	62862	64038	YFL034C-B	-	1176
chrVI	68927	74630	YFL033C	-	5703
chrVI	80372	81932	YFL027C	-	1560
chrVI	82549	83947	YFL026W	+	1398
chrVI	84023	87277	YFL025C	-	3254
chrVI	87703	90751	YFL024C	-	3048
chrVI	95571	97644	YFL021W	+	2073
chrVI	101569	103150	YFL018C	-	1581
chrVI	104623	106253	YFL016C	-	1630
chrVI	107699	108702	YFL013W-A	+	1003
chrVI	153356	154358	YFR004W	+	1002
chrVI	164992	166648	YFR010W	+	1656
chrVI	172338	173927	YFR014C	-	1589
chrVI	253444	255138	YFR053C	-	1694
chrVII	23901	25583	YGL253W	+	1682
chrVII	35607	36818	YGL248W	+	1211
chrVII	79095	80368	YGL223C	-	1273
chrVII	97303	98671	YGL208W	+	1368
chrVII	102283	107560	YGL206C	-	5277
chrVII	124453	129461	YGL197W	+	5008
chrVII	140310	141793	YGL194C	-	1483
chrVII	142211	144095	YGL192W	+	1884
chrVII	145706	147800	YGL190C	-	2094
chrVII	167240	170647	YGL178W	+	3407
chrVII	175403	180446	YGL173C	-	5043
chrVII	187487	190597	YGL167C	-	3110
chrVII	199081	200237	YGL161C	-	1156
chrVII	200472	202365	YGL160W	+	1893
chrVII	255583	257013	YGL134W	+	1430
chrVII	261548	265930	YGL131C	-	4382
chrVII	266112	267665	YGL130W	+	1553
chrVII	267626	269375	YGL129C	-	1749
chrVII	272381	274677	YGL125W	+	2296
chrVII	278833	280538	YGL122C	-	1705
chrVII	310952	311997	YGL103W	+	1045
chrVII	362164	363960	YGL077C	-	1796
chrVII	364247	366020	YGL076C	-	1773
chrVII	368456	371352	YGL073W	+	2896
chrVII	383408	385152	YGL063W	+	1744
chrVII	385152	388808	YGL062W	+	3656
chrVII	396009	397665	YGL056C	-	1656
chrVII	406770	409765	YGL049C	-	2995
chrVII	409999	411306	YGL048C	-	1307
chrVII	419344	420633	YGL040C	-	1289
chrVII	428546	431342	YGL036W	+	2796
chrVII	441008	443066	YGL028C	-	2058
chrVII	485646	489577	YGL006W	+	3931
chrVII	516935	520967	YGR014W	+	4032
chrVII	525191	526656	YGR019W	+	1465
chrVII	547927	553999	YGR032W	+	6072
chrVII	580294	581584	YGR043C	-	1290
chrVII	584813	586383	YGR046W	+	1570
chrVII	596546	598697	YGR054W	+	2151
chrVII	599401	601252	YGR055W	+	1851
chrVII	610503	611542	YGR060W	+	1039
chrVII	622253	624886	YGR067C	-	2633
chrVII	627775	631392	YGR070W	+	3617
chrVII	649356	650711	YGR086C	-	1355
chrVII	668117	670055	YGR092W	+	1938
chrVII	678642	682141	YGR097W	+	3499
chrVII	724818	726515	YGR117C	-	1697
chrVII	746685	747886	YGR127W	+	1201
chrVII	751233	753947	YGR130C	-	2714
chrVII	755322	756501	YGR132C	-	1179
chrVII	775031	777830	YGR143W	+	2799
chrVII	785955	786975	YGR147C	-	1020
chrVII	788921	790489	YGR149W	+	1568
chrVII	798523	800190	YGR155W	+	1667
chrVII	802225	805150	YGR157W	+	2925
chrVII	808474	809500	YGR161C	-	1026
chrVII	850946	853428	YGR178C	-	2482
chrVII	855226	856495	YGR180C	-	1269
chrVII	866268	867546	YGR185C	-	1278
chrVII	867758	870033	YGR186W	+	2275
chrVII	876611	878263	YGR189C	-	1652
chrVII	880281	882462	YGR191W	+	2181
chrVII	882723	883849	YGR192C	-	1126
chrVII	894671	897228	YGR198W	+	2557
chrVII	905901	908862	YGR204W	+	2961
chrVII	909099	910147	YGR205W	+	1048
chrVII	915183	916878	YGR211W	+	1695
chrVII	920557	921848	YGR214W	+	1291
chrVII	952347	953502	YGR231C	-	1155
chrVII	969099	970129	YGR239C	-	1030
chrVII	970566	973958	YGR240C	-	3392
chrVII	978017	979417	YGR244C	-	1400
chrVII	991082	993704	YGR250C	-	2622
chrVII	1000888	1002392	YGR254W	+	1504
chrVII	1002425	1004032	YGR255C	-	1607
chrVII	1052599	1057411	YGR281W	+	4812
chrVII	1073863	1076159	YGR289C	-	2296
chrVIII	8267	10313	YHL047C	-	2046
chrVIII	26212	27945	YHL036W	+	1733
chrVIII	27785	32791	YHL035C	-	5006
chrVIII	33064	34189	YHL034C	-	1125
chrVIII	36335	38512	YHL032C	-	2177
chrVIII	51019	53177	YHL027W	+	2158
chrVIII	56492	59044	YHL024W	+	2552
chrVIII	64401	65897	YHL021C	-	1496
chrVIII	106033	107437	YHR001W	+	1404
chrVIII	108665	109959	YHR002W	+	1294
chrVIII	113419	114955	YHR005C	-	1536
chrVIII	117801	119535	YHR006W	+	1734
chrVIII	119843	121813	YHR007C	-	1970
chrVIII	126506	127615	YHR010W	+	1109
chrVIII	139862	141443	YHR018C	-	1581
chrVIII	161589	164759	YHR027C	-	3170
chrVIII	168764	170418	YHR030C	-	1654
chrVIII	268213	271571	YHR082C	-	3358
chrVIII	272618	273671	YHR083W	+	1053
chrVIII	273958	276415	YHR084W	+	2457
chrVIII	281465	282475	YHR088W	+	1010
chrVIII	294474	296778	YHR096C	-	2304
chrVIII	334350	335727	YHR112C	-	1377
chrVIII	336334	337906	YHR113W	+	1572
chrVIII	368359	369836	YHR132C	-	1477
chrVIII	383354	384567	YHR142W	+	1213
chrVIII	451298	452759	YHR174W	+	1461
chrVIII	462462	463804	YHR179W	+	1342
chrVIII	484804	486252	YHR190W	+	1448
chrVIII	490598	491904	YHR195W	+	1306
chrVIII	508908	511956	YHR205W	+	3048
chrVIII	512452	514884	YHR206W	+	2432
chrVIII	554291	556146	YHR216W	+	1855
chrX	80136	82010	YJL186W	+	1874
chrX	94978	96091	YJL174W	+	1113
chrX	99611	100926	YJL171C	-	1315
chrX	109877	111339	YJL164C	-	1462
chrX	120411	121994	YJL159W	+	1583
chrX	147838	150479	YJL141C	-	2641
chrX	153338	154779	YJL138C	-	1441
chrX	161907	164267	YJL132W	+	2360
chrX	165646	172959	YJL130C	-	7313
chrX	193509	195069	YJL116C	-	1560
chrX	205281	207580	YJL112W	+	2299
chrX	209841	211680	YJL110C	-	1839
chrX	217528	218956	YJL108C	-	1428
chrX	228825	230994	YJL103C	-	2169
chrX	231282	233763	YJL102W	+	2481
chrX	234113	236504	YJL101C	-	2391
chrX	251704	254489	YJL094C	-	2785
chrX	281085	283589	YJL082W	+	2504
chrX	289710	290927	YJL079C	-	1217
chrX	338262	339397	YJL052W	+	1135
chrX	347314	348790	YJL048C	-	1476
chrX	381293	383571	YJL034W	+	2278
chrX	392362	393740	YJL026W	+	1378
chrX	398815	402484	YJL020C	-	3669
chrX	405199	407382	YJL016W	+	2183
chrX	419829	421689	YJL008C	-	1860
chrX	453586	454714	YJR009C	-	1128
chrX	519441	521741	YJR045C	-	2300
chrX	522031	523924	YJR046W	+	1893
chrX	526733	528506	YJR049C	-	1773
chrX	545727	548367	YJR059W	+	2640
chrX	557685	559174	YJR065C	-	1489
chrX	580325	581652	YJR080C	-	1327
chrX	594896	598352	YJR091C	-	3456
chrX	609604	611028	YJR095W	+	1424
chrX	611074	612124	YJR096W	+	1050
chrX	620651	622588	YJR103W	+	1937
chrX	629507	633030	YJR109C	-	3523
chrX	640585	641773	YJR116W	+	1188
chrX	641982	643467	YJR117W	+	1485
chrX	649718	651330	YJR122W	+	1612
chrX	705688	706886	YJR148W	+	1198
chrXI	22184	24085	YKL217W	+	1901
chrXI	31906	34142	YKL213C	-	2236
chrXI	34381	36648	YKL212W	+	2267
chrXI	39123	42334	YKL210W	+	3211
chrXI	75799	77162	YKL195W	+	1363
chrXI	77051	78664	YKL194C	-	1613
chrXI	78787	79911	YKL193C	-	1124
chrXI	84611	86038	YKL189W	+	1427
chrXI	89187	91636	YKL187C	-	2449
chrXI	100350	106903	YKL182W	+	6553
chrXI	141561	142896	YKL164C	-	1335
chrXI	144319	145749	YKL163W	+	1430
chrXI	164835	166169	YKL151C	-	1334
chrXI	166255	167559	YKL150W	+	1304
chrXI	169022	171281	YKL148C	-	2259
chrXI	171763	173944	YKL146W	+	2181
chrXI	174151	175759	YKL145W	+	1608
chrXI	208131	210265	YKL125W	+	2134
chrXI	228824	230056	YKL110C	-	1232
chrXI	237414	238958	YKL106W	+	1544
chrXI	245984	247736	YKL103C	-	1752
chrXI	253611	255485	YKL100C	-	1874
chrXI	263332	264379	YKL094W	+	1047
chrXI	269683	270684	YKL091C	-	1001
chrXI	271855	273239	YKL090W	+	1384
chrXI	282877	284662	YKL081W	+	1785
chrXI	286433	288643	YKL079W	+	2210
chrXI	317516	320783	YKL064W	+	3267
chrXI	326380	327498	YKL060C	-	1118
chrXI	336349	338838	YKL054C	-	2489
chrXI	356482	358005	YKL043W	+	1523
chrXI	362496	364433	YKL039W	+	1937
chrXI	421369	425981	YKL010C	-	4612
chrXI	432933	434999	YKL005C	-	2066
chrXI	461546	462805	YKR011C	-	1259
chrXI	463908	465136	YKR013W	+	1228
chrXI	469692	471567	YKR016W	+	1875
chrXI	501138	506491	YKR031C	-	5353
chrXI	515021	516994	YKR039W	+	1973
chrXI	519331	520842	YKR042W	+	1511
chrXI	524035	525086	YKR046C	-	1051
chrXI	525278	526654	YKR048C	-	1376
chrXI	532224	533536	YKR052C	-	1312
chrXI	557615	559032	YKR061W	+	1417
chrXI	579638	580902	YKR075C	-	1264
chrXI	631016	632858	YKR097W	+	1842
chrXII	63954	65306	YLL039C	-	1352
chrXII	65503	66566	YLL038C	-	1063
chrXII	81353	83807	YLL029W	+	2454
chrXII	88583	91434	YLL026W	+	2851
chrXII	95453	97509	YLL024C	-	2056
chrXII	105564	108356	YLL019C	-	2792
chrXII	121747	124986	YLL013C	-	3239
chrXII	147861	150330	YLL001W	+	2469
chrXII	161646	164045	YLR006C	-	2399
chrXII	185356	187241	YLR023C	-	1885
chrXII	199471	201506	YLR028C	-	2035
chrXII	232336	234113	YLR044C	-	1777
chrXII	257864	259429	YLR058C	-	1565
chrXII	283846	285776	YLR077W	+	1930
chrXII	290068	292184	YLR081W	+	2116
chrXII	327618	329284	YLR094C	-	1666
chrXII	346959	348190	YLR105C	-	1231
chrXII	364096	365428	YLR107W	+	1332
chrXII	371483	373055	YLR113W	+	1572
chrXII	386190	388324	YLR120C	-	2134
chrXII	425184	426676	YLR142W	+	1492
chrXII	437420	439900	YLR149C	-	2480
chrXII	440442	441516	YLR150W	+	1074
chrXII	495371	498080	YLR166C	-	2709
chrXII	504535	505929	YLR174W	+	1394
chrXII	506116	507709	YLR175W	+	1593
chrXII	511018	512999	YLR177W	+	1981
chrXII	552675	553774	YLR205C	-	1099
chrXII	554473	556461	YLR206W	+	1988
chrXII	573955	576423	YLR219W	+	2468
chrXII	587585	588974	YLR225C	-	1389
chrXII	658648	659889	YLR257W	+	1241
chrXII	660650	663159	YLR258W	+	2509
chrXII	663213	665036	YLR259C	-	1823
chrXII	681087	682440	YLR270W	+	1353
chrXII	708303	710367	YLR286C	-	2064
chrXII	725895	728179	YLR299W	+	2284
chrXII	728855	730518	YLR300W	+	1663
chrXII	732496	733975	YLR303W	+	1479
chrXII	757619	759043	YLR312C	-	1424
chrXII	790255	791967	YLR332W	+	1712
chrXII	802541	805171	YLR337C	-	2630
chrXII	804246	805303	YLR338W	+	1057
chrXII	809739	815855	YLR342W	+	6116
chrXII	823581	826561	YLR347C	-	2980
chrXII	837871	839315	YLR355C	-	1444
chrXII	855832	857368	YLR367W	+	1536
chrXII	859490	861624	YLR369W	+	2134
chrXII	873636	874828	YLR377C	-	1192
chrXII	919357	921627	YLR399C	-	2270
chrXII	965781	971759	YLR422W	+	5978
chrXII	990731	992816	YLR429W	+	2085
chrXII	1007304	1011319	YLR436C	-	4015
chrXII	1026721	1027929	YLR447C	-	1208
chrXII	1028831	1030015	YLR448W	+	1184
chrXII	1039086	1041442	YLR452C	-	2356
chrXII	1041606	1043022	YLR453C	-	1416
chrXII	1053413	1054765	YLR455W	+	1352
chrXIII	11436	13244	YML130C	-	1808
chrXIII	14974	16709	YML128C	-	1735
chrXIII	18877	20635	YML126C	-	1758
chrXIII	22004	23698	YML124C	-	1694
chrXIII	27939	29867	YML120C	-	1928
chrXIII	34105	37817	YML117W	+	3712
chrXIII	49778	50976	YML110C	-	1198
chrXIII	62533	67588	YML103C	-	5055
chrXIII	70602	74025	YML100W	+	3423
chrXIII	87117	90995	YML091C	-	3878
chrXIII	115589	118976	YML075C	-	3387
chrXIII	123174	124189	YML073C	-	1015
chrXIII	124594	129524	YML072C	-	4930
chrXIII	160093	162089	YML057W	+	1996
chrXIII	165410	167341	YML054C	-	1931
chrXIII	171539	173001	YML051W	+	1462
chrXIII	173137	174185	YML050W	+	1048
chrXIII	178395	179832	YML048W	+	1437
chrXIII	179917	181175	YML047C	-	1258
chrXIII	181393	183384	YML046W	+	1991
chrXIII	192786	194859	YML042W	+	2073
chrXIII	202579	204200	YML038C	-	1621
chrXIII	206410	209003	YML035C	-	2593
chrXIII	209452	212265	YML034W	+	2813
chrXIII	224321	225400	YML025C	-	1079
chrXIII	239405	241786	YML016C	-	2381
chrXIII	251774	253005	YML008C	-	1231
chrXIII	253695	256001	YML007W	+	2306
chrXIII	261602	262694	YML004C	-	1092
chrXIII	280409	282781	YMR008C	-	2372
chrXIII	291018	295058	YMR012W	+	4040
chrXIII	300731	302539	YMR015C	-	1808
chrXIII	332048	334846	YMR031C	-	2798
chrXIII	353566	354793	YMR043W	+	1227
chrXIII	399602	401290	YMR065W	+	1688
chrXIII	408946	410674	YMR070W	+	1728
chrXIII	413658	416098	YMR075W	+	2440
chrXIII	426324	429706	YMR080C	-	3382
chrXIII	429897	431227	YMR081C	-	1330
chrXIII	434735	435986	YMR083W	+	1251
chrXIII	451575	453555	YMR092C	-	1980
chrXIII	469753	472646	YMR102C	-	2893
chrXIII	475774	477662	YMR105C	-	1888
chrXIII	490262	492006	YMR110C	-	1744
chrXIII	499326	500717	YMR116C	-	1391
chrXIII	538614	540110	YMR135C	-	1496
chrXIII	541106	542962	YMR136W	+	1856
chrXIII	550145	551223	YMR142C	-	1078
chrXIII	551920	552988	YMR143W	+	1068
chrXIII	563086	564194	YMR152W	+	1108
chrXIII	589949	592742	YMR165C	-	2793
chrXIII	611656	616238	YMR176W	+	4582
chrXIII	622142	623254	YMR180C	-	1112
chrXIII	632334	634565	YMR186W	+	2231
chrXIII	637365	640689	YMR189W	+	3324
chrXIII	647042	649322	YMR192W	+	2280
chrXIII	655042	658442	YMR196W	+	3400
chrXIII	659687	661643	YMR198W	+	1956
chrXIII	664680	665842	YMR200W	+	1162
chrXIII	668455	669876	YMR203W	+	1421
chrXIII	671595	674821	YMR205C	-	3226
chrXIII	675722	677010	YMR206W	+	1288
chrXIII	698625	701227	YMR216C	-	2602
chrXIII	713870	715458	YMR221C	-	1588
chrXIII	736826	739059	YMR232W	+	2233
chrXIII	751825	752914	YMR241W	+	1089
chrXIII	770762	772658	YMR250W	+	1896
chrXIII	782605	784326	YMR258C	-	1721
chrXIII	818806	820055	YMR276W	+	1249
chrXIII	826942	831438	YMR280C	-	4496
chrXIII	852562	854546	YMR291W	+	1984
chrXIII	861873	863626	YMR297W	+	1753
chrXIII	869978	872659	YMR302C	-	2681
chrXIII	873287	874385	YMR303C	-	1098
chrXIII	904763	905904	YMR316W	+	1141
chrXIV	27230	28397	YNL326C	-	1167
chrXIV	63436	64595	YNL301C	-	1159
chrXIV	91806	94963	YNL287W	+	3157
chrXIV	109013	110479	YNL280C	-	1466
chrXIV	110817	113002	YNL279W	+	2185
chrXIV	121039	122215	YNL274C	-	1176
chrXIV	138501	140570	YNL268W	+	2069
chrXIV	172533	174573	YNL251C	-	2040
chrXIV	188002	190962	YNL243W	+	2960
chrXIV	196247	198018	YNL241C	-	1771
chrXIV	200544	202018	YNL239W	+	1474
chrXIV	234389	235802	YNL220W	+	1413
chrXIV	247402	249898	YNL212W	+	2496
chrXIV	272486	273702	YNL194C	-	1216
chrXIV	276385	279962	YNL192W	+	3577
chrXIV	282198	283309	YNL190W	+	1111
chrXIV	284069	286015	YNL189W	+	1946
chrXIV	299637	300861	YNL180C	-	1224
chrXIV	304933	307151	YNL176C	-	2218
chrXIV	336497	337785	YNL160W	+	1288
chrXIV	340981	342140	YNL156C	-	1159
chrXIV	343549	345498	YNL154C	-	1949
chrXIV	352774	355157	YNL144C	-	2383
chrXIV	366715	368475	YNL138W	+	1760
chrXIV	372423	373645	YNL134C	-	1222
chrXIV	402548	405613	YNL118C	-	3065
chrXIV	406305	408089	YNL117W	+	1784
chrXIV	424797	426879	YNL104C	-	2082
chrXIV	427576	429801	YNL103W	+	2225
chrXIV	439541	440885	YNL098C	-	1344
chrXIV	441208	442490	YNL097C	-	1282
chrXIV	447346	449427	YNL094W	+	2081
chrXIV	479729	481106	YNL078W	+	1377
chrXIV	481281	483006	YNL077W	+	1725
chrXIV	483331	485330	YNL076W	+	1999
chrXIV	486700	488162	YNL074C	-	1462
chrXIV	488385	490186	YNL073W	+	1801
chrXIV	493824	495007	YNL069C	-	1183
chrXIV	505770	507266	YNL064C	-	1496
chrXIV	507635	508794	YNL063W	+	1159
chrXIV	532645	533910	YNL051W	+	1265
chrXIV	542863	545027	YNL045W	+	2164
chrXIV	557821	559115	YNL037C	-	1294
chrXIV	616183	618276	YNL008C	-	2093
chrXIV	618474	619684	YNL007C	-	1210
chrXIV	620041	621158	YNL006W	+	1117
chrXIV	621246	622473	YNL005C	-	1227
chrXIV	622898	624706	YNL004W	+	1808
chrXIV	629522	631165	YNR001C	-	1643
chrXIV	632870	633902	YNR002C	-	1032
chrXIV	636955	638906	YNR006W	+	1951
chrXIV	638846	640149	YNR007C	-	1303
chrXIV	640355	642474	YNR008W	+	2119
chrXIV	693006	694068	YNR035C	-	1062
chrXIV	700521	701685	YNR041C	-	1164
chrXIV	701890	703228	YNR043W	+	1338
chrXIV	703668	705914	YNR044W	+	2246
chrXIV	753625	755135	YNR066C	-	1510
chrXV	81622	82996	YOL126C	-	1374
chrXV	87484	89554	YOL123W	+	2070
chrXV	93324	94421	YOL120C	-	1097
chrXV	94838	96386	YOL119C	-	1548
chrXV	104279	106391	YOL113W	+	2112
chrXV	112042	113146	YOL107W	+	1104
chrXV	159480	160622	YOL086C	-	1142
chrXV	168669	170040	YOL082W	+	1371
chrXV	170855	180375	YOL081W	+	9520
chrXV	213760	216237	YOL060C	-	2477
chrXV	216896	218696	YOL059W	+	1800
chrXV	232339	233689	YOL052C	-	1350
chrXV	256357	259163	YOL036W	+	2806
chrXV	271842	273765	YOL027C	-	1923
chrXV	305184	307444	YOL011W	+	2260
chrXV	338865	339997	YOR007C	-	1132
chrXV	340995	342624	YOR008C	-	1629
chrXV	357439	360031	YOR014W	+	2592
chrXV	364323	366994	YOR018W	+	2671
chrXV	375983	377776	YOR023C	-	1793
chrXV	381036	382882	YOR027W	+	1846
chrXV	397549	400204	YOR035C	-	2655
chrXV	410800	412450	YOR043W	+	1650
chrXV	444676	445967	YOR063W	+	1291
chrXV	491004	493009	YOR090C	-	2005
chrXV	494921	497152	YOR092W	+	2231
chrXV	517457	518969	YOR104W	+	1512
chrXV	525186	528672	YOR109W	+	3486
chrXV	544966	546465	YOR117W	+	1499
chrXV	548646	550278	YOR119C	-	1632
chrXV	551070	552161	YOR120W	+	1091
chrXV	580211	581515	YOR136W	+	1304
chrXV	586657	589729	YOR140W	+	3072
chrXV	589741	592610	YOR141C	-	2869
chrXV	592871	594237	YOR142W	+	1366
chrXV	606562	608585	YOR147W	+	2023
chrXV	612958	616928	YOR151C	-	3970
chrXV	632148	633208	YOR158W	+	1060
chrXV	649284	651803	YOR168W	+	2519
chrXV	657229	658377	YOR173W	+	1148
chrXV	667734	670589	YOR178C	-	2855
chrXV	675870	677922	YOR181W	+	2052
chrXV	684014	685464	YOR187W	+	1450
chrXV	717069	718437	YOR197W	+	1368
chrXV	722890	725025	YOR204W	+	2135
chrXV	729845	733482	YOR207C	-	3637
chrXV	733770	736249	YOR208W	+	2479
chrXV	742876	744303	YOR212W	+	1427
chrXV	751933	755093	YOR219C	-	3160
chrXV	756326	757621	YOR221C	-	1295
chrXV	762773	766633	YOR227W	+	3860
chrXV	770763	772241	YOR230W	+	1478
chrXV	772515	774305	YOR231W	+	1790
chrXV	812349	813729	YOR259C	-	1380
chrXV	815861	817036	YOR261C	-	1175
chrXV	822415	825167	YOR267C	-	2752
chrXV	834338	836515	YOR273C	-	2177
chrXV	882799	884195	YOR303W	+	1396
chrXV	909315	911638	YOR317W	+	2323
chrXV	936650	939474	YOR329C	-	2824
chrXV	966514	967738	YOR342C	-	1224
chrXV	984910	986554	YOR347C	-	1644
chrXV	986682	988874	YOR348C	-	2192
chrXV	989694	992846	YOR349W	+	3152
chrXV	1017767	1018780	YOR362C	-	1013
chrXV	1039801	1041541	YOR374W	+	1740
chrXV	1051117	1052995	YOR380W	+	1878
chrXV	1065021	1066158	YOR385W	+	1137
chrXVI	30460	32893	YPL270W	+	2433
chrXVI	40950	43145	YPL265W	+	2195
chrXVI	47292	48847	YPL262W	+	1555
chrXVI	49217	51097	YPL260W	+	1880
chrXVI	51122	52675	YPL259C	-	1553
chrXVI	82549	84272	YPL247C	-	1723
chrXVI	96400	98663	YPL240C	-	2263
chrXVI	107113	108217	YPL232W	+	1104
chrXVI	115125	116582	YPL230W	+	1457
chrXVI	133022	135594	YPL221W	+	2572
chrXVI	164083	165874	YPL204W	+	1791
chrXVI	173131	174794	YPL198W	+	1663
chrXVI	184925	187819	YPL190C	-	2894
chrXVI	208011	209986	YPL179W	+	1975
chrXVI	212958	214126	YPL177C	-	1168
chrXVI	259654	261177	YPL154C	-	1523
chrXVI	292737	296947	YPL137C	-	4210
chrXVI	298478	299519	YPL134C	-	1041
chrXVI	326543	327668	YPL118W	+	1125
chrXVI	339906	341038	YPL111W	+	1132
chrXVI	345150	347397	YPL109C	-	2247
chrXVI	350123	352312	YPL106C	-	2189
chrXVI	377153	378419	YPL090C	-	1266
chrXVI	378994	381410	YPL089C	-	2416
chrXVI	381864	383030	YPL088W	+	1166
chrXVI	404910	406218	YPL081W	+	1308
chrXVI	406611	407645	YPL079W	+	1034
chrXVI	412234	415430	YPL075W	+	3196
chrXVI	426160	427702	YPL066W	+	1542
chrXVI	432553	434158	YPL061W	+	1605
chrXVI	451548	453224	YPL057C	-	1676
chrXVI	453942	455009	YPL055C	-	1067
chrXVI	462378	463943	YPL049C	-	1565
chrXVI	464376	465742	YPL048W	+	1366
chrXVI	488778	491549	YPL032C	-	2771
chrXVI	498061	499365	YPL028W	+	1304
chrXVI	500621	502245	YPL026C	-	1624
chrXVI	504217	506431	YPL023C	-	2214
chrXVI	550464	551675	YPL004C	-	1211
chrXVI	561475	563811	YPR003C	-	2336
chrXVI	565642	566971	YPR005C	-	1329
chrXVI	572885	575206	YPR008W	+	2321
chrXVI	610370	613214	YPR024W	+	2844
chrXVI	615332	619102	YPR026W	+	3770
chrXVI	627872	631316	YPR030W	+	3444
chrXVI	648630	650094	YPR041W	+	1464
chrXVI	649994	653802	YPR042C	-	3808
chrXVI	679629	681069	YPR065W	+	1440
chrXVI	692695	694938	YPR074C	-	2243
chrXVI	695698	696874	YPR075C	-	1176
chrXVI	697047	698365	YPR078C	-	1318
chrXVI	698781	700091	YPR079W	+	1310
chrXVI	700569	702093	YPR080W	+	1524
chrXVI	702062	704030	YPR081C	-	1968
chrXVI	716096	718511	YPR091C	-	2415
chrXVI	742382	743799	YPR108W	+	1417
chrXVI	744551	745629	YPR109W	+	1078
chrXVI	753251	754349	YPR114W	+	1098
chrXVI	754800	758301	YPR115W	+	3501
chrXVI	782000	785799	YPR122W	+	3799
chrXVI	795927	797285	YPR133C	-	1358
chrXVI	815587	818091	YPR141C	-	2504
chrXVI	822572	824455	YPR145W	+	1883
chrXVI	830795	831826	YPR151C	-	1031
chrXVI	861155	864071	YPR160W	+	2916
chrXVI	875172	876180	YPR165W	+	1008
chrXVI	883793	885634	YPR171W	+	1841
chrXVI	902001	906738	YPR184W	+	4737
